# Supplementary material for: Presence of Recombinant Bat Coronavirus GCCDC1 in Cambodian Bats
Source: Viruses. 2022 Jan 18;14(2):176. doi: 10.3390/v14020176 (PMC8877364; doi:10.3390/v14020176)
Supplement: Supplementary file 1 [file viruses-14-00176-s001.zip]

Archive with 1 entries (1 files):
- viruses-1559278-supplementary.xlsx
