# Supplementary material for: Presence of Recombinant Bat Coronavirus GCCDC1 in Cambodian Bats
Source: Viruses. 2022 Jan 18;14(2):176. doi: 10.3390/v14020176 (PMC8877364; doi:10.3390/v14020176)
Supplement: Supplementary file 1 [file viruses-14-00176-s001.zip › viruses-1559278-supplementary.xlsx]

## Sheet: Table S1 Bat species
Animal ID	Genus	Species	CYTB species	CYTB Identity %	CYTB coverage %	COX species	COX Identity %	COX coverage %	Whole MT species	MT Identity %	MT coverage %
PH162	Cynopterus	sp.	Cynopterus sphinx	99.7	90.9	Cynopterus sphinx COX3	99.7	80.1	Cynopterus sphinx	98.4	92.5
PH178	Rousettus	sp.	Rousettus amplexicaudatus	95.5	13.1	Rousettus leschenaultii COX3 / Rousettus amplexicaudatus COX1	94.5 / 97.1	14.8/ 9.9	Rousettus amplexicaudatus	99.7	16.9
PH201	Rhinolophus	shameli	Rhinolophus shameli	100	21.4	Rhinolophus shameli COX1	99.7	89.4	Rhinolophus affinis	99.8	44.5
RK022	Cynopterus	sp.							Cynopterus sphinx	99	17.3
RK058	Eonycteris	spelaea	Eonycteris spelaea	98.4	100	Eonycteris spelaea COX3	99.5	100	Eonycteris spelaea	98.5	97.4
RK059	Cynopterus	sphinx	Cynopterus sphinx	99.5	43.9	Cynopterus sphinx COX3 /Cynopterus sphinx COX2	95 99.3	90.8 82.6	Cynopterus sphinx	99.4	68.3
RK072	Cynopterus	sp.				Cynopterus sphinx COX3	99.3	54	Cynopterus sphinx	99.5	9.4
RK074	Eonycteris	spelaea	Eonycteris spelaea	99.3	94	Eonycteris spelaea COX3	99.7	94.4	Eonycteris spelaea	97.9	75.2
RK075	Cynopterus	sp.				Cynopterus sphinx COX3	92.1	12.9	Cynopterus sphinx	96.8	13.7
RK091	Eonycteris	spelaea	Eonycteris spelaea	99.2	25	Eonycteris spelaea COX3	84.7	12.5	Eonycteris spelaea	98.1	16.9

## Sheet: Table S2 SNP_individual
		Position	1	2	3	4	5	6	7,8,9	10,11	12,13	14	15	16	17	18	19	20	21	22	23	24	25	26,27	28,29	30	31	32	33
		Gene	ORF1ab																						S		NS3
Animal ID	Country	Genus	1964_T -> C_aa_S -> P	2019_A -> G_aa_N -> S	6353_A -> G_aa_T -> A	7358_T -> A_aa_S -> T	9135_C -> T_aa_A -> V	10397_G -> A_aa_G -> S	13022_CGC -> AGT_aa_R -> S	13033_AG -> CA_aa_EV -> DI	13038_GC -> AT_aa_S -> N	13045_C -> G_aa_H -> Q	13051_T -> A_aa_N -> K	13057_C -> G_aa_D -> E	13081_G -> A_aa_A -> T	13841_T -> G_aa_M -> R	14003_C -> T_aa_A -> V	15317_C -> T_aa_P -> L	15433_G -> T_aa_A -> S	15507_C -> G_aa_D -> E	15511_C -> A_aa_H -> N	15604_C -> T_aa_L -> F	17610_A -> G_aa_I -> M	19682_CT -> TA_aa_A -> V	22614_CC -> GT_aa_T -> S	22956_A -> G_aa_N -> S	25024_C -> T_aa_P -> S	25075_T -> C_aa_Y -> H	25606_G -> T_aa_A -> S	Seq
PH162	Cambodia	Cynopterus	Y	R	G	A	T	G	AGT	CA	AT	G	A	G	A	G	T	T	T	G	A	T	A	NN	SY	G	C	T	T	YRGATGAGTCAATGAGAGTTTGATANNSYGCTT
RK022	Cambodia	Cynopterus	Y	A	G	N	T	G	NNN	NN	AT	G	A	G	A	T	C	N	T	G	A	T	A	NN	NN	G	C	T	T	YAGNTGNNNNNATGAGATCNTGATANNNNGCTT
RK059	Cambodia	Cynopterus	Y	R	G	W	T	G	AGT	CA	AT	G	A	G	A	T	T	T	T	G	A	T	A	TA	NN	G	C	T	G	YRGWTGAGTCAATGAGATTTTGATATANNGCTG
RK072	Cambodia	Cynopterus	A	N	N	N	N	C	AGT	CA	AT	G	A	G	A	T	T	N	T	G	A	T	A	NN	NN	G	N	N	N	ANNNNCAGTCAATGAGATTNTGATANNNNGNNN
RK075	Cambodia	Cynopterus	Y	R	R	W	T	G	AGT	CA	AT	G	A	G	A	G	C	T	T	G	A	T	A	TA	GT	G	C	T	K	YRRWTGAGTCAATGAGAGCTTGATATAGTGCTK
RK058	Cambodia	Eonycteris	C	G	G	A	T	A	AGT	CA	AT	G	A	G	A	G	T	T	G	S	M	C	G	TA	GT	G	T	C	T	CGGATAAGTCAATGAGAGTTGSMCGTAGTGTCT
RK074	Cambodia	Eonycteris	T	A	A	T	C	G	CGC	AG	GC	C	T	C	G	T	C	C	G	C	C	C	A	CT	CC	A	C	T	G	TAATCGCGCAGGCCTCGTCCGCCCACTCCACTG
RK091	Cambodia	Eonycteris	C	A	G	N	T	A	CGT	CA	AT	G	A	G	A	G	T	T	G	C	C	C	G	TA	GT	A	T	C	T	CAGNTACGTCAATGAGAGTTGCCCGTAGTATCT
MT350598	Singapore	Eonycteris	C	G	G	A	T	A	AGC	AG	GC	C	T	C	G	G	T	T	G	C	C	C	G	CT	CT	G	T	C	G	CGGATAAGCAGGCCTCGGTTGCCCGCTCTGTCG
PH201	Cambodia	Rhinolophus	C	G	A	T	T	G	MGT	CA	AT	G	A	G	A	T	C	Y	T	G	A	Y	A	TA	GT	G	C	T	K	CGATTGMGTCAATGAGATCYTGAYATAGTGCTK
PH178	Cambodia	Rousettus	Y	R	G	T	T	G	MGT	CA	AT	G	A	G	A	T	C	Y	T	G	A	Y	A	TA	NN	G	C	T	K	YRGTTGMGTCAATGAGATCYTGAYATANNGCTK
KU762337	China	Rousettus	C	G	G	A	C	A	AGC	AG	GC	C	T	C	G	G	T	T	G	C	C	C	G	CT	GT	G	T	C	T	CGGACAAGCAGGCCTCGGTTGCCCGCTGTGTCT
NC_030886	China	Rousettus	C	A	G	A	T	A	AGC	AG	GC	C	T	C	G	G	T	T	G	C	C	C	G	TT	CG	G	T	C	T	CAGATAAGCAGGCCTCGGTTGCCCGTTCGGTCT
